# Supplementary material for: Oceanic Crustal Fluid Single Cell Genomics Complements Metagenomic and Metatranscriptomic Surveys With Orders of Magnitude Less Sample Volume
Source: Front Microbiol. 2022 Jan 24;12:738231. doi: 10.3389/fmicb.2021.738231 (PMC8819061; doi:10.3389/fmicb.2021.738231)
Supplement: Supplementary Data Sheet 1 — SAG assembly statistics as reported by the Single Cell Genomics Center at Bigelow Laboratory for Ocean Sciences. [file Data_Sheet_1.CSV]

SAG	MAG from U1383CD	ANI	Mapped Fragments	Total Number of Fragments	Percentage of Fragments Mapped	Cumulative Length of Mapped Fragments
AH-315-E09.fna	NP171383CD-high-completion-5.fna	99.5631	162	171	94.73684211	486000
AH-315-F20.fna	NP171383CD-high-completion-5.fna	99.3396	107	112	95.53571429	321000
AH-315-G05.fna	NP171383CD-high-completion-5.fna	99.7014	184	198	92.92929293	552000
AH-315-G20.fna	NP171383CD-high-completion-5.fna	99.5966	162	172	94.18604651	486000
AH-315-K05.fna	NP171383CD-high-completion-5.fna	99.8254	67	71	94.36619718	201000
AH-315-L21.fna	NP171383CD-high-completion-5.fna	99.7003	138	148	93.24324324	414000
AH-315-C21.fna	NP171383CD-high-completion-7.fna	97.1381	153	176	86.93181818	459000
AH-315-F05.fna	NP171383CD-high-completion-8.fna	99.631	64	66	96.96969697	192000
AH-315-G02.fna	NP171383CD-high-completion-8.fna	99.7726	319	339	94.10029499	957000
AH-315-G09.fna	NP171383CD-high-completion-8.fna	99.7691	208	221	94.11764706	624000
AH-315-I07.fna	NP171383CD-high-completion-8.fna	99.8246	65	67	97.01492537	195000
AH-315-J02.fna	NP171383CD-high-completion-8.fna	99.8675	88	91	96.7032967	264000
AH-315-J15.fna	NP171383CD-high-completion-8.fna	99.6576	57	61	93.44262295	171000
AH-315-N22.fna	NP171383CD-high-completion-8.fna	99.9059	110	116	94.82758621	330000
AH-315-P11.fna	NP171383CD-high-completion-8.fna	99.64	65	71	91.54929577	195000
AH-315-P19.fna	NP171383CD-high-completion-6.fna	99.1113	121	160	75.625	363000
SAG	MAG from other horizons	ANI	Mapped Fragments	Total Number of Fragments	Percentage of Fragments Mapped	Cumulative Length of Mapped Fragments
AH-315-E09.fna	NP171383CS-high-completion-7.fna	99.5582	163	171	95.32163743	489000
AH-315-G20.fna	NP171383CS-high-completion-7.fna	99.5854	163	172	94.76744186	489000
AH-315-F20.fna	NP171383CS-high-completion-7.fna	99.3912	106	112	94.64285714	318000
AH-315-K05.fna	NP171383CS-high-completion-7.fna	99.9183	67	71	94.36619718	201000
AH-315-G05.fna	NP171383CS-high-completion-7.fna	99.6285	185	198	93.43434343	555000
AH-315-L21.fna	NP171383CS-high-completion-7.fna	99.7772	138	148	93.24324324	414000
AH-315-I02.fna	NP171383CS-high-completion-2.fna	99.4948	176	192	91.66666667	528000
AH-315-F05.fna	NP171383CM-high-completion-10.fna	99.3881	60	66	90.90909091	180000
AH-315-E07.fna	NP171383CS-high-completion-6.fna	99.0311	77	88	87.5	231000
AH-315-N22.fna	NP171383CM-high-completion-10.fna	99.6666	101	116	87.06896552	303000
AH-315-C21.fna	NP171383CS-high-completion-8.fna	97.1509	152	176	86.36363636	456000
AH-315-G02.fna	NP171383CM-high-completion-10.fna	99.5928	292	339	86.13569322	876000
AH-315-G09.fna	NP171383CM-high-completion-10.fna	99.3365	190	221	85.97285068	570000
AH-315-I07.fna	NP171383CM-high-completion-10.fna	99.8486	57	67	85.07462687	171000
AH-315-J02.fna	NP171383CM-high-completion-10.fna	99.5899	77	91	84.61538462	231000
AH-315-P11.fna	NP171383CM-high-completion-10.fna	99.0531	60	71	84.50704225	180000
AH-315-C21.fna	NP171383CM-high-completion-1.fna	96.9405	146	176	82.95454545	438000
AH-315-E07.fna	NP171382A-high-completion-13.fna	98.7029	69	88	78.40909091	207000
AH-315-P13.fna	NP171383CS-high-completion-17.fna	87.7368	101	133	75.93984962	303000
AH-315-F22.fna	NP171383CS-high-completion-17.fna	85.449	205	272	75.36764706	615000
MAG from U1383CD	SAG	ANI	Mapped Fragments	Total Number of Fragments	Percentage of Fragments Mapped	Cumulative Length of Mapped Fragments
NP171383CD-high-completion-5.fna	AH-315-G20.fna	99.2238	167	883	18.91279728	501000
NP171383CD-high-completion-5.fna	AH-315-L21.fna	98.9241	141	883	15.96828992	423000
NP171383CD-high-completion-5.fna	AH-315-F20.fna	98.852	108	883	12.23103058	324000
NP171383CD-high-completion-5.fna	AH-315-E09.fna	98.7879	164	883	18.57304643	492000
NP171383CD-high-completion-5.fna	AH-315-G05.fna	98.5496	191	883	21.63080408	573000
NP171383CD-high-completion-5.fna	AH-315-K05.fna	98.5184	68	883	7.701019253	204000
NP171383CD-high-completion-6.fna	AH-315-P19.fna	99.2539	122	475	25.68421053	366000
NP171383CD-high-completion-7.fna	AH-315-C21.fna	96.6373	162	881	18.38819523	486000
NP171383CD-high-completion-8.fna	AH-315-G02.fna	99.4782	313	1108	28.24909747	939000
NP171383CD-high-completion-8.fna	AH-315-J02.fna	99.3967	89	1108	8.032490975	267000
NP171383CD-high-completion-8.fna	AH-315-N22.fna	99.3438	113	1108	10.19855596	339000
NP171383CD-high-completion-8.fna	AH-315-I07.fna	99.3352	65	1108	5.866425993	195000
NP171383CD-high-completion-8.fna	AH-315-P11.fna	99.3216	64	1108	5.776173285	192000
NP171383CD-high-completion-8.fna	AH-315-G09.fna	99.2859	210	1108	18.95306859	630000
NP171383CD-high-completion-8.fna	AH-315-J15.fna	99.2088	57	1108	5.144404332	171000
NP171383CD-high-completion-8.fna	AH-315-F05.fna	98.5398	66	1108	5.9566787	198000
MAG from other horizons	SAG	ANI	Mapped Fragments	Total Number of Fragments	Percentage of Fragments Mapped	Cumulative Length of Mapped Fragments
NP171382A-high-completion-13.fna	AH-315-E07.fna	97.7972	74	747	9.906291834	222000
NP171382A-high-completion-13.fna	AH-315-C21.fna	78.4957	56	747	7.49665328	168000
NP171382A-high-completion-9.fna	AH-315-D06.fna	96.6531	60	332	18.07228916	180000
NP171383CM-high-completion-1.fna	AH-315-C21.fna	96.3555	152	813	18.69618696	456000
NP171383CM-high-completion-10.fna	AH-315-G02.fna	99.3712	289	1007	28.69910626	867000
NP171383CM-high-completion-10.fna	AH-315-P11.fna	99.1464	59	1007	5.85898709	177000
NP171383CM-high-completion-10.fna	AH-315-N22.fna	98.9555	108	1007	10.72492552	324000
NP171383CM-high-completion-10.fna	AH-315-G09.fna	98.7138	198	1007	19.66236346	594000
NP171383CM-high-completion-10.fna	AH-315-F05.fna	98.6082	61	1007	6.057596822	183000
NP171383CM-high-completion-10.fna	AH-315-I07.fna	98.4207	59	1007	5.85898709	177000
NP171383CM-high-completion-10.fna	AH-315-J02.fna	98.3389	80	1007	7.944389275	240000
NP171383CM-high-completion-10.fna	AH-315-J15.fna	98.3217	51	1007	5.064548163	153000
NP171383CM-high-completion-5.fna	AH-315-P02.fna	98.8923	63	678	9.292035398	189000
NP171383CS-high-completion-15.fna	AH-315-J10.fna	98.8743	50	1256	3.98089172	150000
NP171383CS-high-completion-15.fna	AH-315-P05.fna	83.1944	58	1256	4.617834395	174000
NP171383CS-high-completion-16.fna	AH-315-G02.fna	91.6187	133	553	24.05063291	399000
NP171383CS-high-completion-16.fna	AH-315-G09.fna	90.9444	71	553	12.83905967	213000
NP171383CS-high-completion-17.fna	AH-315-P13.fna	88.1199	98	955	10.2617801	294000
NP171383CS-high-completion-17.fna	AH-315-K02.fna	87.197	65	955	6.806282723	195000
NP171383CS-high-completion-17.fna	AH-315-B10.fna	86.9012	206	955	21.57068063	618000
NP171383CS-high-completion-17.fna	AH-315-F22.fna	85.4221	214	955	22.40837696	642000
NP171383CS-high-completion-2.fna	AH-315-I02.fna	98.7909	181	1225	14.7755102	543000
NP171383CS-high-completion-5.fna	AH-315-D14.fna	78.1669	56	1402	3.994293866	168000
NP171383CS-high-completion-6.fna	AH-315-E07.fna	98.4918	80	807	9.913258984	240000
NP171383CS-high-completion-6.fna	AH-315-C21.fna	78.6757	63	807	7.80669145	189000
NP171383CS-high-completion-7.fna	AH-315-G20.fna	98.9625	170	883	19.25254813	510000
NP171383CS-high-completion-7.fna	AH-315-E09.fna	98.8831	166	883	18.799547	498000
NP171383CS-high-completion-7.fna	AH-315-F20.fna	98.8506	110	883	12.45753114	330000
NP171383CS-high-completion-7.fna	AH-315-G05.fna	98.7826	190	883	21.51755379	570000
NP171383CS-high-completion-7.fna	AH-315-K05.fna	98.6382	67	883	7.587768969	201000
NP171383CS-high-completion-7.fna	AH-315-L21.fna	98.5993	146	883	16.53454134	438000
NP171383CS-high-completion-8.fna	AH-315-C21.fna	96.3961	160	944	16.94915254	480000
