# Supplementary material for: Oceanic Crustal Fluid Single Cell Genomics Complements Metagenomic and Metatranscriptomic Surveys With Orders of Magnitude Less Sample Volume
Source: Front Microbiol. 2022 Jan 24;12:738231. doi: 10.3389/fmicb.2021.738231 (PMC8819061; doi:10.3389/fmicb.2021.738231)
Supplement: Supplementary Data Sheet 2 — Average Nucleotide Identity (ANI) statistics for the SAG library against the Hiqh-Quality MAGs from Seyler et al. (2020). [file Data_Sheet_2.CSV]

SAG	raw_read_count	trimmed_read_count	complexity_filtered_read_count	normalized_read_count	number_bases	passed_contamination_filter	passing_contig_length	all_contigs_count	length_passing_contigs_count	contamination_alignment_length	final_contigs_count	final_contigs_assembled_length	coverage	max_contig_length	gc_content	completeness	unique_marker_genes	number_multi_copy	checkM_classification	SSU_classification_1	SSU_contig_1
AH-315-A19	434,097	329,859	329,651	1,623	2,963,835	1,623	2,200	4	1	100	1	5,012	591	5,012	NA	NA	NA	NA	NA	NA	NA
AH-315-A24	450,361	427,499	427,071	3,252	6,662,918	3,252	2,200	24	2	100	2	5,716	1,166	5,716	NA	NA	NA	NA	NA	NA	NA
AH-315-B08	198,954	193,689	193,564	1,649	2,878,759	1,649	2,200	6	1	100	1	2,955	974	2,955	NA	NA	NA	NA	NA	NA	NA
AH-315-C17	896,329	859,345	858,305	1,248	11,158,633	1,248	2,200	5	1	100	1	2,958	3,772	2,958	NA	NA	NA	NA	NA	NA	NA
AH-315-E04	223,059	217,712	217,532	3,917	3,086,946	3,917	2,200	30	2	100	2	6,820	453	6,820	NA	NA	NA	NA	NA	NA	NA
AH-315-E08	136,580	133,392	133,321	4,041	2,403,437	4,041	2,200	17	3	100	3	17,106	141	17,106	NA	NA	NA	NA	NA	NA	NA
AH-315-E11	512,086	485,689	485,283	1,882	6,464,362	1,856	2,200	11	1	100	1	4,675	1,383	4,675	NA	NA	NA	NA	NA	NA	NA
AH-315-F04	749,364	728,180	727,786	1,586	10,333,865	1,586	2,200	4	1	100	1	4,075	2,536	4,075	NA	NA	NA	NA	NA	NA	NA
AH-315-F14	218,535	213,307	213,175	1,458	3,191,885	1,458	2,200	3	1	100	1	4,847	659	4,847	NA	NA	NA	NA	NA	NA	NA
AH-315-G04	474,467	463,751	460,975	11,986	7,856,779	11,986	2,200	89	5	100	5	13,552	580	13,552	NA	NA	NA	NA	NA	NA	NA
AH-315-G14	140,774	136,567	136,493	3,004	2,432,171	3,004	2,200	10	1	100	1	4,736	514	4,736	NA	NA	NA	NA	NA	NA	NA
AH-315-K16	306,720	300,101	299,965	1,403	4,523,849	1,403	2,200	3	1	100	1	3,397	1,332	3,397	NA	NA	NA	NA	NA	NA	NA
AH-315-L02	380,503	368,698	368,276	5,820	6,262,945	5,820	2,200	42	1	100	1	3,669	1,707	3,669	NA	NA	NA	NA	NA	NA	NA
AH-315-L03	167,799	139,865	139,015	1,952	1,610,222	1,794	2,200	12	1	100	1	2,990	539	2,990	NA	NA	NA	NA	NA	NA	NA
AH-315-L17	249,793	243,003	242,824	1,911	3,698,025	1,911	2,200	3	1	100	1	5,273	701	5,273	NA	NA	NA	NA	NA	NA	NA
AH-315-L23	423,110	405,237	405,030	1,805	2,757,518	1,805	2,200	13	1	100	1	3,026	911	3,026	NA	NA	NA	NA	NA	NA	NA
AH-315-M14	180,303	171,715	171,396	736	2,136,272	736	2,200	2	1	100	1	3,687	579	3,687	NA	NA	NA	NA	NA	NA	NA
AH-315-N15	158,594	154,000	153,899	3,273	2,627,010	3,273	2,200	10	2	100	2	8,801	298	8,801	NA	NA	NA	NA	NA	NA	NA
AH-315-O10	256,772	249,347	249,144	1,710	1,135,045	1,710	2,200	3	2	100	1	5,339	213	5,339	NA	NA	NA	NA	NA	NA	NA
AH-315-O14	240,095	232,747	232,552	1,187	3,198,854	1,187	2,200	5	1	100	1	4,231	756	4,231	NA	NA	NA	NA	NA	NA	NA
AH-315-O17	189,947	183,802	183,679	3,610	3,136,904	3,610	2,200	12	2	100	1	9,035	347	9,035	NA	NA	NA	NA	NA	NA	NA
AH-315-P10	254,979	245,809	245,535	1,299	3,394,822	1,299	2,200	11	1	100	1	2,343	1,449	2,343	NA	NA	NA	NA	NA	NA	NA
AH-315-P20	182,911	177,473	177,309	6,718	3,014,887	6,718	2,200	49	4	100	1	12,831	235	12,831	NA	NA	NA	NA	NA	NA	NA
AH-315-G07	751,581	727,678	727,058	287,684	16,304,025	287,684	2,200	601	176	100	176	1,395,500	12	35,401	47	58	10	0	k__Bacteria;p__Chlamydiae;c__Chlamydiia;o__Chlamydiales;f__Simkaniaceae;g__Simkania;s__Simkania_negevensis	no SSU regions found	NA
AH-315-G19	175,855	170,624	170,539	133,763	3,862,765	133,763	2,200	625	75	100	75	989,149	4	224,250	50	40	4	0	k__Bacteria;p__Chloroflexi;c__Dehalococcoidetes;o__Dehalococcoidales;f__Dehalococcoidaceae;g__Dehalococcoides;s__Dehalococcoides_mccartyi	k__Bacteria;p__Chloroflexi;c__Chloroflexi_Subdivision_5_(SAR202);o__?;f__?;g__?;s__?	AH-315-G19_NODE_38 (1233 bp)
AH-315-G02	194,611	189,447	189,278	141,676	4,307,901	141,675	2,200	883	108	100	108	1,177,771	4	80,747	44	38	37	0	k__Bacteria;p__Proteobacteria;c__Deltaproteobacteria;o__Desulfobacterales;f__Desulfobulbaceae;g__Desulfotalea;s__Desulfotalea_psychrophila	k__Bacteria;p__Proteobacteria;c__Deltaproteobacteria;o__Desulfobacterales;f__Desulfobulbaceae;g__Desulfocapsa;s__?	AH-315-G02_NODE_44 (1518 bp)
AH-315-F22	334,514	327,955	326,284	164,679	7,349,195	164,678	2,200	296	44	100	44	886,612	8	143,107	31	33	5	0	k__Bacteria;p__Bacteroidetes;c__Flavobacteriia;o__Flavobacteriales;f__Flavobacteriaceae;g__Olleya	k__Bacteria;p__Bacteroidetes;c__Flavobacteriia;o__Flavobacteriales;f__Flavobacteriaceae;g__Aquibacter;s__?	AH-315-F22_NODE_2 (1480 bp)
AH-315-D06	181,385	176,789	176,664	112,177	4,087,970	112,176	2,200	404	50	100	50	679,508	6	74,714	42	31	2	0	k__Bacteria;p__Nitrospinae;c__Nitrospinia;o__Nitrospinales;f__Nitrospinaceae;g__Nitrospina;s__Nitrospina_gracilis	k__Bacteria;p__Nitrospinae;c__Nitrospinia;o__Nitrospinales;f__Nitrospinaceae;g__?;s__?	AH-315-D06_NODE_30 (1483 bp)
AH-315-E17	640,307	624,050	623,576	233,067	14,345,493	232,999	2,200	378	75	100	75	1,199,693	12	129,977	43	29	2	0	k__Bacteria;p__Proteobacteria;c__Gammaproteobacteria;o__;f__;g__;s__	k__Bacteria;p__Proteobacteria;c__Gammaproteobacteria;o__Oceanospirillales;f__Oceanospirillaceae;g__?;s__?	AH-315-E17_NODE_9 (1413 bp)
AH-315-B10	189,571	185,731	185,210	138,064	959,296	138,064	2,200	538	82	100	82	959,296		76,846	31	28	5	0	k__Bacteria;p__Bacteroidetes;c__Flavobacteriia;o__Flavobacteriales;f__Flavobacteriaceae;unresolved	k__Bacteria;p__Bacteroidetes;c__Flavobacteriia;o__Flavobacteriales;f__Flavobacteriaceae;g__Aquibacter;s__?	AH-315-B10_NODE_14 (1478 bp)
AH-315-P19	178,204	173,506	173,235	91,584	3,909,450	91,584	2,200	235	43	100	43	553,521	7	80,817	57	25	15	0	k__Bacteria;p__Proteobacteria;c__Alphaproteobacteria;o__Rhodospirillales;f__Rhodospirillaceae;unresolved	no SSU regions found	NA
AH-315-C21	213,786	208,757	208,638	112,453	4,761,918	112,453	2,200	345	60	100	60	617,362	8	38,676	46	23	20	0	k__Bacteria;p__Proteobacteria;c__Gammaproteobacteria;unresolved	no SSU regions found	NA
AH-315-F20	452,964	443,504	440,948	86,448	9,783,532	86,446	2,200	77	31	100	31	385,103	25	54,546	34	22	4	0	k__Bacteria;p__Firmicutes;c__Clostridia;o__Clostridiales;f__Clostridiaceae;g__Alkaliphilus;s__Alkaliphilus_transvaalensis	no SSUs were classified	NA
AH-315-M05	277,235	267,609	267,305	101,154	5,984,935	101,154	2,200	314	80	100	80	573,886	10	27,549	40	21	0	0	NA;unresolved	no SSU regions found	NA
AH-315-D16	165,274	161,340	161,237	108,475	3,644,690	108,475	2,200	308	55	100	55	681,201	5	53,891	48	20	3	0	k__Bacteria;p__Gemmatimonadetes;c__Gemmatimonadetes;o__Gemmatimonadales;f__Gemmatimonadaceae;g__Gemmatimonas;s__Gemmatimonas_aurantiaca	no SSU regions found	NA
AH-315-I02	236,722	230,911	230,698	116,520	5,260,095	116,520	2,200	412	82	100	82	721,067	7	63,553	42	20	2	0	k__Bacteria;p__Proteobacteria;c__Gammaproteobacteria;o__Cardiobacteriales;f__Cardiobacteriaceae;g__Cardiobacterium	no SSU regions found	NA
AH-315-E05	266,269	258,088	257,793	59,611	5,779,889	59,611	2,200	89	28	100	28	241,516	24	51,232	38	19	1	0	k__Bacteria;p__Firmicutes;c__Clostridia_3;o__Clostridiales_3;f__Clostridiales_Family_XVII._Incertae_Sedis;g__Sulfobacillus;s__Sulfobacillus_acidophilus	no SSU regions found	NA
AH-315-G08	116,734	113,290	113,227	47,959	2,537,092	47,959	2,200	142	27	100	27	304,207	8	34,068	50	19	2	0	k__Bacteria;p__Proteobacteria;c__Alphaproteobacteria;o__Rhizobiales;o__Rhodobacterales;f__Rhodobacteraceae;g__Ahrensia;s__	no SSU regions found	NA
AH-315-K17	157,161	152,746	152,638	106,496	3,501,706	106,496	2,200	429	62	100	62	781,566	4	122,572	46	19	6	0	k__Bacteria;p__Nitrospirae;c__Nitrospira;o__Nitrospirales;f__Nitrospiraceae;g__Candidatus_Nitrospira;s__Candidatus_Nitrospira_defluvii	no SSU regions found	NA
AH-315-M20	386,174	378,243	376,654	73,216	8,340,176	73,216	2,200	160	28	100	28	322,169	26	68,006	32	17	11	0	k__Archaea (root);k__Archaea	no SSU regions found	NA
AH-315-J21	319,693	311,390	311,208	107,831	6,976,575	107,831	2,200	386	52	100	52	684,417	10	68,401	46	17	0	0	NA;unresolved	no SSU regions found	NA
AH-315-P14	571,608	560,872	558,059	58,801	11,469,616	58,801	2,200	148	45	100	45	250,610	46	13,062	31	16	4	0	k__Archaea;p__Thaumarchaeota;c__Nitrosopumilales;o__Nitrosopumilales;f__Nitrosopumilaceae;g__Candidatus_Nitrosoarchaeum;s__Candidatus_Nitrosoarchaeum_koreensis	no SSU regions found	NA
AH-315-E14	161,894	157,809	157,642	70,249	3,588,777	70,249	2,200	226	34	100	34	417,026	9	47,844	48	16	3	0	k__Bacteria;p__Proteobacteria;c__Zetaproteobacteria;o__Mariprofundales;f__Mariprofundaceae;g__Mariprofundus;s__Mariprofundus_ferrooxydans	no SSU regions found	NA
AH-315-I05	205,992	198,180	197,998	160,798	4,576,168	160,798	2,200	1,296	136	100	136	1,277,141	4	63,003	42	16	5	0	k__Bacteria;p__Bacteroidetes;c__Bacteroidia;o__Bacteroidales	no SSU regions found	NA
AH-315-A15	261,038	254,412	253,970	80,366	5,767,838	80,366	2,200	123	36	100	36	411,893	14	52,792	43	15	8	0	k__Bacteria;p__Proteobacteria;c__Zetaproteobacteria;o__Mariprofundales;f__Mariprofundaceae;g__Mariprofundus;s__Mariprofundus_ferrooxydans	k__Bacteria;p__Proteobacteria;c__Zetaproteobacteria;o__Mariprofundales;f__Mariprofundaceae;g__Mariprofundus;s__?	AH-315-A15_NODE_3 (759 bp)
AH-315-F07	171,106	167,149	167,008	88,650	3,800,385	88,650	2,200	626	93	100	93	670,960	6	36,959	41	15	8	0	k__Bacteria;p__Bacteroidetes;c__Flavobacteriia;o__Flavobacteriales;f__Cryomorphaceae;g__Crocinitomix;s__Crocinitomix_catalasitica	no SSU regions found	NA
AH-315-G20	393,857	383,992	381,035	121,570	8,583,517	121,570	2,200	214	42	100	42	583,025	15	74,596	34	15	9	0	k__Bacteria;p__Firmicutes;c__Clostridia;o__Clostridiales;f__Clostridiaceae;g__Alkaliphilus	no SSU regions found	NA
AH-315-D14	191,625	186,917	186,744	91,882	4,188,626	91,880	2,200	349	60	100	60	582,519	7	38,184	50	14	22	0	k__Bacteria;p__Proteobacteria;c__Gammaproteobacteria;o__Thiotrichales;f__Thiotrichaceae;g__Beggiatoa;s__Beggiatoa_alba	no SSU regions found	NA
AH-315-D22	184,880	179,942	179,690	110,898	4,092,151	110,897	2,200	338	50	100	50	654,549	6	61,151	48	14	3	0	k__Bacteria;p__Proteobacteria;c__Zetaproteobacteria;o__Mariprofundales;f__Mariprofundaceae;g__Mariprofundus;s__Mariprofundus_ferrooxydans	k__Bacteria;p__Proteobacteria;c__Zetaproteobacteria;o__Mariprofundales;f__Mariprofundaceae;g__Mariprofundus;s__?	AH-315-D22_NODE_7 (1517 bp)
AH-315-K21	201,132	196,723	196,587	135,872	4,484,006	135,872	2,200	369	50	100	50	872,493	5	113,120	43	14	3	0	k__Bacteria;p__Proteobacteria;c__Gammaproteobacteria;o__Alteromonadales_3;f__Alteromonadaceae;g__Haliea	no SSU regions found	NA
AH-315-P02	122,853	119,545	119,471	43,130	2,663,601	43,130	2,200	185	24	100	24	288,075	9	76,054	44	14	1	0	k__Bacteria;p__Proteobacteria;c__Alphaproteobacteria;o__Rhodobacterales;f__Hyphomonadaceae;g__Oceanicaulis;unresolved	no SSU regions found	NA
AH-315-K04	162,798	159,207	158,994	90,409	3,619,539	90,409	2,200	281	41	100	41	605,545	6	101,008	41	13	11	0	k__Bacteria;p__Proteobacteria;c__Gammaproteobacteria;o__Alteromonadales_2;f__Pseudoalteromonadaceae;g__Pseudoalteromonas;s__Pseudoalteromonas_haloplanktis	no SSU regions found	NA
AH-315-I07	76,103	73,610	73,499	35,916	1,680,043	35,916	2,200	279	27	100	27	238,977	7	47,451	44	13	0	0	NA;unresolved	no SSU regions found	NA
AH-315-K05	314,174	306,214	304,235	55,064	6,820,429	55,064	2,200	215	20	100	20	244,877	28	54,074	33	13	0	0	NA;unresolved	no SSU regions found	NA
AH-315-C05	245,393	237,170	236,944	132,823	5,448,494	132,823	2,200	333	70	100	70	769,579	7	57,444	42	12	3	0	k__Bacteria;p__Deferribacteres;c__Deferribacteres;o__Deferribacterales;f__Caldithrix;g__Caldithrix;s__Caldithrix_abyssi	no SSU regions found	NA
AH-315-C22	263,676	256,965	256,738	116,859	5,846,955	116,859	2,200	304	52	100	52	694,766	8	53,704	42	12	4	0	k__Bacteria;p__Proteobacteria;c__Gammaproteobacteria;o__Thiotrichales;f__Thiotrichaceae;g__Beggiatoa;s__Beggiatoa_alba	no SSU regions found	NA
AH-315-J17	222,225	215,972	215,810	44,742	4,195,253	44,742	2,200	194	30	100	30	258,186	16	26,114	44	12	10	0	k__Bacteria;p__Proteobacteria;c__Zetaproteobacteria;o__Mariprofundales;f__Mariprofundaceae;g__Mariprofundus;s__Mariprofundus_ferrooxydans	no SSUs were classified	NA
AH-315-I19	168,621	162,427	162,269	47,004	3,479,070	47,003	2,200	156	34	100	34	235,245	15	48,294	62	11	2	0	k__Bacteria;p__Planctomycetes;c__Planctomycetia;o__Planctomycetales;f__Planctomycetaceae;unresolved	no SSU regions found	NA
AH-315-L07	274,031	267,387	267,027	84,280	6,003,908	84,280	2,200	215	41	100	41	478,765	13	43,220	36	11	12	0	k__Bacteria;p__Bacteroidetes;c__Sphingobacteriia;o__Sphingobacteriales;f__Sphingobacteriaceae	no SSU regions found	NA
AH-315-F05	231,677	223,832	223,682	58,980	5,058,986	58,980	2,200	187	44	100	44	265,135	19	15,965	44	11	2	0	k__Bacteria;p__Proteobacteria;c__Deltaproteobacteria;o__Desulfobacterales;f__Desulfobulbaceae;g__Desulfotalea;s__Desulfotalea_psychrophila	no SSU regions found	NA
AH-315-K02	366,609	360,212	359,266	65,144	7,812,275	65,144	2,200	141	27	100	27	323,839	24	66,007	32	10	11	0	k__Bacteria;p__Bacteroidetes;c__Flavobacteriia;o__Flavobacteriales;f__Flavobacteriaceae;g__Olleya	k__Bacteria;p__Bacteroidetes;c__Flavobacteriia;o__Flavobacteriales;f__Flavobacteriaceae;g__Aquibacter;s__?	AH-315-K02_NODE_6 (1478 bp)
AH-315-O20	487,488	477,209	474,682	49,831	10,332,203	49,831	2,200	170	41	100	41	176,493	59	14,589	31	10	1	0	k__Bacteria;p__Bacteroidetes;c__Flavobacteriia;o__Flavobacteriales;f__Flavobacteriaceae;unresolved	no SSU regions found	NA
AH-315-M22	197,483	192,653	192,555	32,433	4,087,516	32,433	2,200	68	19	100	19	160,568	25	21,904	45	9	24	0	k__Bacteria;p__Proteobacteria;c__Gammaproteobacteria;unresolved	no SSU regions found	NA
AH-315-J11	160,309	155,806	155,654	35,193	3,418,103	35,193	2,200	105	24	100	24	214,748	16	48,317	54	8	17	0	k__Bacteria;p__Chloroflexi;c__Dehalococcoidetes;o__Dehalococcoidales;f__Dehalococcoidaceae;g__Dehalococcoides;s__Dehalococcoides_mccartyi	no SSU regions found	NA
AH-315-J02	194,381	189,579	189,398	61,670	4,255,477	61,669	2,200	162	28	100	28	315,460	13	37,573	44	8	17	0	k__Bacteria;p__Proteobacteria;c__Deltaproteobacteria;o__Desulfobacterales;f__Desulfobulbaceae;g__Desulfotalea;s__Desulfotalea_psychrophila	k__Bacteria;p__Proteobacteria;c__Deltaproteobacteria;o__Desulfobacterales;f__Desulfobulbaceae;g__Desulfocapsa;s__?	AH-315-J02_NODE_1 (1518 bp)
AH-315-G09	206,169	200,844	200,721	116,397	4,530,848	116,397	2,200	384	59	100	59	759,790	6	74,659	44	8	0	0	NA;unresolved	k__Bacteria;p__Proteobacteria;c__Deltaproteobacteria;o__Desulfobacterales;f__Desulfobulbaceae;g__Desulfocapsa;s__?	AH-315-G09_NODE_5 (1518 bp)
AH-315-J15	195,768	190,076	189,918	47,526	4,287,315	47,524	2,200	135	39	100	39	239,196	18	20,073	44	8	0	0	NA;unresolved	k__Bacteria;p__Proteobacteria;c__Deltaproteobacteria;o__Desulfobacterales;f__Desulfobulbaceae;g__Desulfocapsa;s__?	AH-315-J15_NODE_6 (1518 bp)
AH-315-E19	206,105	200,927	200,756	133,445	4,631,383	133,445	2,200	604	77	100	77	914,921	5	52,043	41	8	2	0	k__Bacteria;p__Bacteroidetes;c__Flavobacteriia;o__Flavobacteriales;f__Cryomorphaceae;g__Crocinitomix;s__Crocinitomix_catalasitica	no SSU regions found	NA
AH-315-J10	188,067	182,594	182,426	34,145	3,826,710	34,145	2,200	188	23	100	23	223,951	17	43,953	59	8	32	0	k__Bacteria;p__Actinobacteria;c__Actinobacteria;o__Acidimicrobiales;f__Acidimicrobiaceae;g__Acidimicrobium;s__Acidimicrobium_ferrooxidans	no SSU regions found	NA
AH-315-K23	172,913	168,696	168,581	44,188	3,762,480	44,188	2,200	145	10	100	10	227,109	17	83,143	54	8	9	0	k__Bacteria;p__Proteobacteria;c__Alphaproteobacteria;o__Rhizobiales;f__Rhodobiaceae;g__Parvibaculum;s__Parvibaculum_lavamentivorans	no SSU regions found	NA
AH-315-C06	205,440	200,588	200,422	12,706	3,808,927	12,706	2,200	33	12	100	12	63,123	60	12,284	44	7	2	0	k__Bacteria;p__Proteobacteria;c__Deltaproteobacteria;o__Desulfobacterales;f__Desulfobulbaceae;g__Desulfotalea;s__Desulfotalea_psychrophila	no SSU regions found	NA
AH-315-G10	260,621	248,634	248,206	99,994	5,406,309	99,994	2,200	639	88	100	88	633,999	9	34,733	37	7	1	0	k__Bacteria;p__Bacteroidetes;c__Cytophagia;c__Candidatus_Amoebophilus;o__Candidatus_Amoebophilus;f__Candidatus_Amoebophilus;g__Candidatus_Amoebophilus;s__Candidatus_Amoebophilus_asiaticus	no SSU regions found	NA
AH-315-L13	349,014	341,395	340,675	65,390	7,400,229	65,390	2,200	127	35	100	35	322,174	23	29,680	35	7	2	0	k__Bacteria;p__Bacteroidetes;c__Cytophagia;o__Cytophagales;f__Cytophagaceae;unresolved	no SSU regions found	NA
AH-315-G03	262,380	254,961	254,797	48,995	5,515,804	48,995	2,200	160	34	100	34	226,989	24	21,605	46	7	19	0	k__Bacteria;p__Proteobacteria;c__Gammaproteobacteria;o__Thiotrichales;f__Thiotrichaceae;g__Beggiatoa;s__Beggiatoa_alba	no SSUs were classified	NA
AH-315-P13	638,635	627,644	625,428	104,101	13,911,107	104,101	2,200	148	50	100	50	472,399	29	39,039	31	6	0	0	NA;unresolved	no SSU regions found	NA
AH-315-E23	466,286	451,290	450,964	65,683	9,877,616	65,683	2,200	68	17	100	17	266,353	37	37,732	44	5	1	0	k__Bacteria;p__Bacteroidetes;c__Flavobacteriia;o__Flavobacteriales;unresolved	no SSU regions found	NA
AH-315-K22	137,398	132,502	131,428	40,177	2,774,689	40,177	2,200	196	26	100	26	203,799	14	31,178	63	5	1	0	k__Bacteria;p__Chloroflexi;c__Chloroflexi;o__Chloroflexales;f__Chloroflexaceae;g__Roseiflexus	no SSU regions found	NA
AH-315-M02	221,373	215,596	215,446	29,324	4,472,995	29,324	2,200	82	19	100	19	127,097	35	16,823	45	4	2	0	k__Bacteria;p__Nitrospirae;c__Nitrospira;o__Nitrospirales;f__Nitrospiraceae;g__Candidatus_Nitrospira;s__Candidatus_Nitrospira_defluvii	no SSU regions found	NA
AH-315-A23	424,957	417,645	415,607	67,098	8,980,737	67,098	2,200	232	51	100	51	304,959	29	15,541	31	4	0	0	NA;unresolved	no SSU regions found	NA
AH-315-E09	325,737	320,086	317,782	125,027	7,308,873	125,027	2,200	349	63	100	63	622,749	12	40,379	34	4	0	0	NA;unresolved	no SSU regions found	NA
AH-315-E18	197,624	191,898	191,670	20,041	4,182,398	20,041	2,200	8	3	100	3	75,850	55	47,337	45	4	0	0	NA;unresolved	no SSU regions found	NA
AH-315-G05	344,317	333,189	331,574	115,003	7,519,143	115,003	2,200	524	88	100	88	746,700	10	79,361	34	4	0	0	NA;unresolved	no SSU regions found	NA
AH-315-I11	321,347	312,384	311,999	44,836	6,921,131	44,836	2,200	137	41	100	41	202,239	34	11,001	42	4	0	0	NA;unresolved	no SSU regions found	NA
AH-315-J19	195,544	189,921	189,780	33,155	4,037,583	33,155	2,200	89	27	100	27	197,391	20	22,100	49	4	0	0	NA;unresolved	no SSU regions found	NA
AH-315-K15	415,466	405,571	405,307	35,043	8,310,592	35,043	2,200	103	16	100	16	150,317	55	23,786	44	4	0	0	NA;unresolved	no SSU regions found	NA
AH-315-L15	236,693	229,697	229,527	39,775	5,062,619	39,775	2,200	85	16	100	16	163,717	31	31,742	48	4	0	0	NA;unresolved	no SSU regions found	NA
AH-315-L21	438,340	429,488	427,224	105,251	9,698,171	105,251	2,200	450	51	100	51	529,472	18	45,144	34	4	0	0	NA;unresolved	no SSU regions found	NA
AH-315-O15	89,890	87,087	86,988	48,490	1,958,824	48,490	2,200	356	46	100	46	369,348	5	23,419	62	4	0	0	NA;unresolved	no SSU regions found	NA
AH-315-P05	80,724	77,817	77,762	54,772	1,744,769	54,772	2,200	250	37	100	37	348,896	5	42,557	59	4	0	0	NA;unresolved	k__Bacteria;p__Actinobacteria;c__Acidimicrobiia;o__Acidimicrobiales;f__Acidimicrobiaceae;g__?;s__?	AH-315-P05_NODE_34 (1190 bp)
AH-315-K14	177,869	173,249	173,110	31,463	3,775,837	31,463	2,200	93	25	100	25	179,159	21	18,760	47	4	2	0	k__Bacteria;p__Proteobacteria;c__Gammaproteobacteria;unresolved	no SSU regions found	NA
AH-315-K08	73,151	71,232	71,168	41,172	130,707	41,164	2,200	614	57	100	57	350,298	0.4	32,808	58	3	1	0	k__Bacteria;p__Bacteroidetes;c__Bacteroidetes_Order_II._Incertae_sedis;o__Bacteroidetes_Order_II._Incertae_sedis;f__Rhodothermaceae;g__Rhodothermus;unresolved	no SSUs were classified	NA
AH-315-K11	181,600	177,003	176,817	46,019	3,905,819	46,018	2,200	272	35	100	35	268,880	15	31,484	61	3	1	0	k__Bacteria;p__Actinobacteria;c__Actinobacteria;o__Acidimicrobiales;f__Acidimicrobiaceae;g__Acidimicrobium;s__Acidimicrobium_ferrooxidans	no SSUs were classified	NA
AH-315-J14	91,160	88,771	88,576	46,323	1,936,330	46,323	2,200	123	32	100	32	280,775	7	45,744	63	2	1	0	k__Bacteria;p__Spirochaetes;c__Spirochaetia;p__Elusimicrobia;c__Candidatus_Endomicrobium;o__Candidatus_Endomicrobium;f__Candidatus_Endomicrobium;g__Candidatus_Endomicrobium;s__	no SSU regions found	NA
AH-315-C10	141,283	137,131	137,043	34,940	3,084,823	34,940	2,200	228	30	100	30	177,664	17	22,304	46	2	1	0	k__Bacteria;p__Proteobacteria;c__Gammaproteobacteria;o__Thiotrichales;f__Thiotrichaceae;g__Beggiatoa;s__Beggiatoa_alba	no SSU regions found	NA
AH-315-M07	76,223	74,033	73,724	48,712	1,643,439	48,712	2,200	431	49	100	49	355,389	5	54,735	64	2	2	0	k__Bacteria;p__Proteobacteria;c__Deltaproteobacteria;o__Desulfobacterales;f__Desulfobulbaceae;g__Desulfobulbus	no SSU regions found	NA
AH-315-N07	216,773	212,164	211,673	43,423	4,440,104	43,423	2,200	264	37	100	37	245,254	18	18,679	34	2	1	0	k__Bacteria;p__Bacteroidetes;c__Bacteroidia;o__Bacteroidales	no SSU regions found	NA
AH-315-M16	124,420	121,321	121,255	14,805	2,214,321	14,805	2,200	48	8	100	8	73,600	30	46,899	57	1	13	0	k__Bacteria;p__Proteobacteria;c__Alphaproteobacteria;o__Rhodospirillales;f__Rhodospirillaceae;unresolved	no SSU regions found	NA
AH-315-A03	175,213	170,380	170,257	41,163	3,709,679	41,163	2,200	73	18	100	18	189,956	20	28,522	60	0	0	0	NA;unresolved	no SSU regions found	NA
AH-315-B06	138,948	135,191	135,116	23,237	2,820,477	23,237	2,200	96	20	100	20	143,568	20	31,262	60	0	0	0	NA;unresolved	no SSU regions found	NA
AH-315-B13	83,497	81,585	81,514	28,523	1,797,854	28,523	2,200	226	22	100	22	188,864	10	46,944	58	0	0	0	NA;unresolved	k__Bacteria;p__Planctomycetes;c__Phycisphaerae;o__Phycisphaerales;f__Phycisphaeraceae;g__SM1A02;s__?	AH-315-B13_NODE_3 (1409 bp)
AH-315-B14	301,846	294,738	294,567	11,496	5,781,593	11,496	2,200	23	6	100	6	50,790	114	21,530	61	0	0	0	NA;unresolved	no SSU regions found	NA
AH-315-B15	457,761	446,397	446,013	28,910	9,749,863	28,910	2,200	61	22	100	22	114,334	85	13,288	41	0	0	0	NA;unresolved	no SSU regions found	NA
AH-315-C07	189,103	184,864	184,607	89,722	4,191,819	89,722	2,200	252	43	100	43	535,449	8	86,332	38	0	0	0	NA;unresolved	no SSU regions found	NA
AH-315-C08	266,957	260,494	260,292	77,615	5,795,432	77,615	2,200	315	66	100	66	424,623	14	23,490	43	0	0	0	NA;unresolved	no SSU regions found	NA
AH-315-C20	282,180	275,307	274,937	49,015	6,088,988	49,015	2,200	97	22	100	22	217,462	28	27,604	40	0	0	0	NA;unresolved	no SSU regions found	NA
AH-315-D21	115,037	112,256	112,116	18,667	2,438,142	18,667	2,200	161	11	100	11	102,245	24	47,436	55	0	0	0	NA;unresolved	no SSU regions found	NA
AH-315-E07	126,417	123,481	123,395	69,871	2,833,496	69,871	2,200	116	25	100	25	306,827	9	92,581	46	0	0	0	NA;unresolved	no SSU regions found	NA
AH-315-E10	189,049	182,573	182,401	50,771	4,023,617	50,771	2,200	387	33	100	33	314,013	13	35,274	44	0	0	0	NA;unresolved	no SSU regions found	NA
AH-315-F02	117,454	114,291	114,212	13,736	2,204,842	13,736	2,200	67	17	100	17	60,718	36	7,916	56	0	0	0	NA;unresolved	no SSU regions found	NA
AH-315-F03	197,140	191,778	191,637	32,895	4,142,019	32,895	2,200	93	19	100	19	142,531	29	19,539	47	0	0	0	NA;unresolved	no SSU regions found	NA
AH-315-F18	258,123	250,117	249,893	53,168	4,446,966	53,168	2,200	279	38	100	38	317,537	14	27,361	57	0	0	0	NA;unresolved	no SSU regions found	NA
AH-315-F19	175,933	171,012	170,694	15,215	5,389,902	15,215	2,200	79	11	100	11	61,796	87	10,702	62	0	0	0	NA;unresolved	no SSU regions found	NA
AH-315-G11	254,851	246,636	246,323	51,877	5,417,953	51,877	2,200	131	40	100	40	267,903	20	18,013	44	0	0	0	NA;unresolved	no SSU regions found	NA
AH-315-I18	218,522	211,853	211,700	82,572	4,680,580	82,572	2,200	334	64	100	64	541,541	9	40,564	48	0	0	0	NA;unresolved	k__Bacteria;p__Planctomycetes;c__Phycisphaerae;o__Phycisphaerales;f__?;g__?;s__?	AH-315-I18_NODE_18 (1425 bp)
AH-315-I20	226,119	219,836	219,635	68,257	4,881,470	68,257	2,200	151	30	100	30	370,264	13	45,271	44	0	0	0	NA;unresolved	no SSU regions found	NA
AH-315-J04	79,950	77,763	77,731	35,919	1,720,120	35,919	2,200	97	20	100	20	214,678	8	62,378	50	0	0	0	NA;unresolved	no SSU regions found	NA
AH-315-J08	255,342	248,654	248,385	11,710	4,423,983	11,710	2,200	57	11	100	11	58,959	75	14,608	43	0	0	0	NA;unresolved	no SSU regions found	NA
AH-315-J23	224,505	218,888	218,793	57,452	4,841,600	57,452	2,200	377	49	100	49	399,416	12	30,818	47	0	0	0	NA;unresolved	no SSU regions found	NA
AH-315-K03	255,960	247,443	247,113	115,696	5,587,958	115,691	2,200	361	91	100	91	669,421	8	23,865	43	0	0	0	NA;unresolved	no SSU regions found	NA
AH-315-K18	524,531	508,531	508,084	10,122	9,440,709	10,102	2,200	32	6	100	6	45,715	207	13,969	61	0	0	0	NA;unresolved	no SSU regions found	NA
AH-315-K20	136,955	131,822	131,199	32,656	2,695,236	32,656	2,200	153	24	100	24	180,025	15	27,470	63	0	0	0	NA;unresolved	no SSU regions found	NA
AH-315-M10	69,755	67,385	67,253	40,396	1,492,516	40,396	2,200	223	28	100	28	218,448	7	40,986	62	0	0	0	NA;unresolved	no SSU regions found	NA
AH-315-M18	297,784	290,282	290,081	11,502	6,103,525	11,502	2,200	14	2	100	2	44,135	138	39,043	41	0	0	0	NA;unresolved	no SSU regions found	NA
AH-315-N03	108,627	105,496	105,311	31,611	2,151,970	31,611	2,200	138	25	100	25	167,251	13	28,825	67	0	0	0	NA;unresolved	no SSU regions found	NA
AH-315-N14	424,834	416,111	413,344	41,818	8,640,290	41,818	2,200	186	34	100	34	133,998	64	6,717	32	0	0	0	NA;unresolved	no SSUs were classified	NA
AH-315-N22	210,278	204,345	204,217	61,026	4,675,226	61,026	2,200	534	68	100	68	468,108	10	47,872	44	0	0	0	NA;unresolved	no SSUs were classified	NA
AH-315-O08	127,233	124,013	123,893	14,938	2,556,727	14,938	2,200	20	5	100	5	58,108	44	23,740	44	0	0	0	NA;unresolved	no SSU regions found	NA
AH-315-P07	106,552	103,618	103,551	45,172	2,296,428	45,172	2,200	128	33	100	33	255,067	9	15,691	52	0	0	0	NA;unresolved	no SSU regions found	NA
AH-315-P11	226,173	219,947	219,796	50,126	4,941,750	50,126	2,200	304	21	100	21	236,684	21	75,039	45	0	0	0	NA;unresolved	no SSU regions found	NA
AH-315-P15	161,335	157,024	156,896	54,119	3,523,231	54,119	2,200	185	34	100	34	320,696	11	26,726	57	0	0	0	NA;unresolved	no SSU regions found	NA
AH-315-B16	394,693	393,618	393,618	20,169	8191023	20,169	2,200	11	7	100	7	78,329	105	36,732	31	0	0	0	NA	NA	NA
