# Supplementary material for: Oceanic Crustal Fluid Single Cell Genomics Complements Metagenomic and Metatranscriptomic Surveys With Orders of Magnitude Less Sample Volume
Source: Front Microbiol. 2022 Jan 24;12:738231. doi: 10.3389/fmicb.2021.738231 (PMC8819061; doi:10.3389/fmicb.2021.738231)
Supplement: Supplementary Data Sheet 3 — DNA metagenomic read recruitment (in Reads per Thousand Million, RPKM) for individual SAGs. This analysis includes metagenomic read samples from Tully et al., 2018 (samples starting with NP12 and NP14) and Seyler et al. (2020) (samples starting in NP17 and metatranscriptomic samples ending in -RNA). [file Data_Sheet_3.CSV]

Sample	fastq SRR ID	QC-passed reads (number of read-pairs)	# reads not mapped to SILVA SSU/LSU databases or ribosomal genes in SAG plate (RNA only)	% Reads not mapped to SILVA LSU/SSU databases or ribosomal genes in SAGs	# silva non-mapped reads mapped to SAGs, no ribosomal genes (>95% ID)	% Reads not mapped to SILVA that recruited to SAGs, no ribosomal genes (95% ID)	# of HQ mapped read-pairs >95% ID	Percent_Recruitment	Cork	Horizon	Year	Nucl
2012_U1382A	SRR2297239	27691572	NA	NA	NA	NA	310990	1.12304928	U1382A	Shallow	Y2012	DNA
2012_U1383C-D	SRR2226463	23557751	NA	NA	NA	NA	145164	0.616204832	U1383C	Deep	Y2012	DNA
2012_U1383C-S	SRR2239787	29365022	NA	NA	NA	NA	75363	0.256643772	U1383C	Shallow	Y2012	DNA
2014_U1383C-D	SRR5988120	28303991	NA	NA	NA	NA	1030295	3.640106796	U1383C	Deep	Y2014	DNA
2014_U1383C-M	SRR5988121	11223152	NA	NA	NA	NA	278232	2.479094108	U1383C	Middle	Y2014	DNA
2014_U1383C-S	SRR5988125	13469623	NA	NA	NA	NA	840512	6.240055865	U1383C	Shallow	Y2014	DNA
2014_U1382A	SRR5988126	57883485	NA	NA	NA	NA	547625	0.946081598	U1382A	Shallow	Y2014	DNA
2017_U1383C-S	SRR9705319	50288105	NA	NA	NA	NA	9676818	19.2427583	U1383C	Shallow	Y2017	DNA
2017_U1383C-M	SRR9705320	35646794	NA	NA	NA	NA	1061550	2.977967668	U1383C	Middle	Y2017	DNA
2017_U1383C-D	SRR9705322	44040702	NA	NA	NA	NA	3026434	6.871902269	U1383C	Deep	Y2017	DNA
2017_U1382A	SRR9705323	37181942	NA	NA	NA	NA	1228730	3.304643152	U1382A	Shallow	Y2017	DNA
2012_U1382A-RNA	SRR8591002	58237240	1672827	2.872435232	293	0.01751526	1602605	2.751856029	U1382A	Shallow	Y2012	RNA
2012_U1383C-D-RNA	SRR8591003	42707914	1342087	3.142478464	509	0.037926006	2834079	6.635958619	U1383C	Deep	Y2012	RNA
2012_U1383C-M-RNA	SRR8591004	43023952	1124158	2.612865503	260	0.023128421	1886574	4.384938882	U1383C	Middle	Y2012	RNA
2012_U1383C-S-RNA	SRR10499325	13180268	2791802	21.18167855	7254	0.25983218	2201694	16.70447445	U1383C	Shallow	Y2012	RNA
2014_U1383C-D-RNA	SRR8590998	56423871	2063732	3.657551252	790	0.038280164	7902710	14.00596921	U1383C	Deep	Y2014	RNA
2014_U1383C-S-RNA	SRR8590999	42911593	1701487	3.965098662	1002	0.058889665	4293528	10.00551995	U1383C	Shallow	Y2014	RNA
2014_U1382A-RNA	SRR8591005	44548604	1005658	2.257439986	794	0.078953282	2387773	5.359927777	U1382A	Shallow	Y2014	RNA
2017_U1382A-RNA	SRR8591000	73946187	6739769	9.11442398	2931	0.043488137	8826414	11.93626725	U1382A	Shallow	Y2017	RNA
2017_U1383C-S-RNA	SRR8591001	46571528	2393904	5.140273688	2965	0.123856262	5357708	11.50425642	U1383C	Shallow	Y2017	RNA
2017_U1383C-D-RNA	SRR10499326	25000438	3269730	13.07869086	3562	0.108938659	1767693	7.070648122	U1383C	Deep	Y2017	RNA
NP17BOT-DNA	SRR9705323	31902964					18252	0.057210985	Not in plot	CTD Bottom Water		DNA
			Average % library non LSU/SSU Mapped:	6.702293618	Average % non LSU/SSU mapped % mapped to SAGs (>95% ID)	0.079080804	Average DNA 2017	8.099317848
							Average DNA 2014	3.326334592	Notes
							Average DNA 2012	0.665299295	Mapped reads counted using this command: samtools view -F 0X40 FILE.bam | cut -f1 | sort | uniq | wc -l
							Average All	4.439386449	Only counting read-pairs once, to correspond with the way the read pairs were counted.
							Average RNA 2017	10.1703906
							Average RNA 2014	9.790472314
							Average RNA 2012	7.619306994
							Average All	9.035981671
