# Supplementary material for: Oceanic Crustal Fluid Single Cell Genomics Complements Metagenomic and Metatranscriptomic Surveys With Orders of Magnitude Less Sample Volume
Source: Front Microbiol. 2022 Jan 24;12:738231. doi: 10.3389/fmicb.2021.738231 (PMC8819061; doi:10.3389/fmicb.2021.738231)
Supplement: Supplementary Data Sheet 4 — Bulk DNA metagenomic read recruitment for the entire SAG library for the same samples used to calculate RPKM values for individual SAGs. [file Data_Sheet_4.CSV]

	NP171382A	NP171383CD	NP171383CM	NP171383CS	NP17BOT	NP12_U1382A	NP12_U1383CD	NP12_U1383CS	NP14_U1382A_2014	NP14_U1383C_Deep	NP14_U1383C_Middle	NP14_U1383C_Shallow_2014
AH-315-A03	0.067639068	0.08020683	0.325170068	0.119047619	1.164703874	0.011953753	0.021624109	0.018427294	0.020792723	0.010582011	0.039442039	0.155474155
AH-315-A15	0.687972644	1.48805574	0.248870351	0.184622871	0.006985323	0.020726322	0.105363377	0.014262942	0.035301148	1.49270073	0.129396151	0.214860565
AH-315-A19	0	0	0	0	0	0	0	0	0	0	0	0
AH-315-A23	0.036984353	0.195200359	0.51156015	0.404539474	0	0.023148148	0.008152174	0.007146098	0.013215605	1.129111842	1.444677033	2.722419028
AH-315-A24	0	0	0	0	0	0	0	0	0	0	0	0
AH-315-B06	0.017010017	1.37539733	0.20999001	0.267552448	0.057297541	0.002072002	0.000304044	0.000723415	0.002453687	0.097902098	0.026064844	0.065626681
AH-315-B08	0.337837838	1.431818182	0.6	0.02	0.467741935	0	0.043478261	0	0	0.071428571	0.227272727	0.307692308
AH-315-B13	2.077343301	2.301136364	14.65607903	16.64606383	0.020075498	0.000591017	0.000693802	0.003118122	0.030048526	0.834916413	6.788201161	9.320785597
AH-315-B14	0.056756757	4.384545455	0.732571429	0.698	0	0	0	0	0.169473684	0.395714286	0.956363636	2.763076923
AH-315-B15	0	0.127392344	0.013533835	0.007719298	0	0	0	0	0.000153894	0.000313283	0	0
AH-315-C05	0.003549714	0.187669937	0.063459038	0.054070221	0.007844289	0.004912585	0.001809238	0.006770997	0.002463897	0.017694594	0.004019388	0.016004801
AH-315-C06	0.021021021	12.995671	3.245804989	4.843492063	0.016385049	0.001175779	0	0	0.049846839	0.992630385	0.121212121	10.77289377
AH-315-C07	0.000707249	0.51537808	0.151668892	0.104	0	0.001799931	0.002031694	0.005349662	0.001705198	0.265554072	0.16584537	0.39108555
AH-315-C08	0.980558389	1.994050172	0.076752022	0.012264151	0.000152161	0	0	0	0.010840781	0.415431267	0.063250429	0.111211901
AH-315-C10	88.19544969	3.795711351	14.5094431	7.914350282	0.423182067	3.936388366	2.322525178	0.832846289	6.747150362	2.043583535	8.414997432	3.730551934
AH-315-C17	0	0.511363636	0.3	0.07	0	0	0	2.155172414	0	0	0	0
AH-315-C20	0	2.12777545	0.218169849	0.190322581	0	0.000853388	0	0.000158907	0.000242542	0.114549045	0.018014244	0.019851117
AH-315-C21	5.480266328	12.1355901	12.43204445	7.603435981	0.057039787	32.08133742	17.54731872	5.615659755	4.341948875	10.19275295	55.20554	14.1307817
AH-315-C22	0.000194719	0.181523448	0.341869082	0.249740634	0.000185925	0.000160102	0.001440922	0.010136142	0.000101117	0.078067106	0.05148022	0.11826646
AH-315-D06	4.280818374	3.355636631	0.242457395	0.033254786	0.030595278	0.003054601	0.001792918	0.002945508	0.03963517	1.735535451	0.270451198	0.471281296
AH-315-D14	0.000650135	4.112621056	0.792538046	0.041752577	0.00205077	0.003627339	0	0.000414741	0.133990474	0.479933726	0.210246798	0.141950833
AH-315-D16	0.000119062	0.35886397	0.168198028	0.212628488	9.47E-05	0	0	0	0.000386429	0.025120621	0.007075157	0.012538123
AH-315-D21	0.030206677	2.842468806	0.02464986	0.033137255	0	0	0	0	0.000687994	0.00070028	0	0.003016591
AH-315-D22	0.270890156	2.281032805	0.23962429	0.237278287	0.009371609	0.015573678	0.023401143	0.010650638	0.01357369	1.68179336	0.207256047	0.225829217
AH-315-E04	0.265765766	1.674242424	1.00952381	0.416666667	1.016129032	0.12962963	0.123188406	0.045977011	0.035087719	0.083333333	0	0.256410256
AH-315-E05	0	0.007261411	0.001422644	0.001493776	0	0	0	0	0	0.001185536	0	0.000638366
AH-315-E07	84.50026497	3.323900772	13.50065359	7.230915033	0.37750369	2.447107238	1.614521171	0.43306288	6.218667584	1.719070962	5.958110517	2.815485168
AH-315-E08	0	0.199197861	0.020168067	0.004705882	0	0	0	0	0	0	0	0
AH-315-E09	1.735639176	6.771959953	1.986173633	99.34800643	0.088113266	0.008693581	0	0	0.019179782	0.362597611	0.184448992	17.64939401
AH-315-E10	0.003959373	0.09141575	0.027752502	0.019617834	0	0	0	0	0	0	0.008396063	0.030867222
AH-315-E11	0.101351351	0.465909091	0.478571429	0.09	0	0	0	2.353448276	0.00877193	0.232142857	0	0
AH-315-E14	0.122755849	2.180837148	0.232339842	0.221822542	0.00642067	8.88E-05	0.005213221	0	0.002398082	1.580421377	0.211685197	0.21232245
AH-315-E17	0.119266055	3.2989423	0.637030859	0.455512927	0.018940515	0.176010873	0.096602241	0.205918725	0.29906501	11.12638508	1.139813481	1.568935652
AH-315-E18	0	7.888787879	32.32495238	20.98	0.009462366	0	0	0	0.000935673	1.507142857	0.012121212	0.203076923
AH-315-E19	0.00011828	1.984458922	0.216911535	0.176126915	0	0.000405219	9.51E-05	0.001622274	0.000863757	0.099171616	0.009150587	0.013886551
AH-315-E23	0.000101605	1.792634997	0.129860365	0.119774436	0	0.000278474	0	0.000259269	0	0.12056928	0.017429938	0.051764025
AH-315-F02	0.027027027	2.316666667	0.015714286	0.037666667	0.001075269	0	0	0	0.001754386	0	0	0
AH-315-F03	0.000761325	0.344270166	0.168410463	0.176197183	0	0	0	0	0.000617742	0.027917505	0.007682458	0.021126761
AH-315-F04	0.466216216	2.181818182	0.85	0.585	1.475806452	0.111111111	0.097826087	0.025862069	0.052631579	0.080357143	0	0.461538462
AH-315-F05	0.015502295	11.24408233	2.8406469	4.687245283	0.023250152	0	0.000984413	0	0.056471367	0.838274933	0.101543739	9.775907112
AH-315-F07	0.00068576	0.13463365	0.047590618	0.050149254	0	0.0013267	0.000389358	0.000308801	0.000523697	0.009701493	0.000407056	0.002640643
AH-315-F14	0	0	0	0.1	0	0	0	0	0	0	0	0
AH-315-F18	0.001023105	0.03756811	0.006038756	0.006876972	0	0	0	0	5.53E-05	0.000225327	0	0.000970638
AH-315-F19	0.020381037	0.152757079	0.05058548	0.076065574	0	0.001214329	0	0	0.000862813	0.00058548	0.005961252	0.00630517
AH-315-F20	1.844787645	7.757910272	2.266345083	115.8320519	0.113615417	0.011640212	0.000338792	8.96E-05	0.026976532	0.411317254	0.229515939	19.86373626
AH-315-F22	0.043194436	0.74353581	0.247887778	0.396704289	0.004478264	0.022991389	0.025125135	0.035767105	0.019048751	0.501491454	0.095218551	0.155322105
AH-315-G02	0.021699695	14.40652275	3.541570579	6.111316907	0.026009264	0.001038422	0.001920875	0.000673835	0.064854149	1.026641583	0.116861049	12.20064048
AH-315-G03	0.927888065	1.634050684	5.607458913	8.384513274	0.100057094	0.291707637	0.065602155	0.109093683	0.246623195	0.413874842	1.218825422	2.886997958
AH-315-G04	0.116424116	8.888111888	0.593406593	0.710769231	0	0.002849003	0	0.00530504	0.453441296	8.002747253	1.468531469	3.355029586
AH-315-G05	1.612564307	6.795545942	1.996667943	100.0992493	0.094525642	0.007198888	0	9.24E-05	0.019707446	0.357860973	0.186327078	17.47143741
AH-315-G07	0.000154994	0.010149886	0.003174603	0.003655914	0	0	0	0	3.77E-05	0	0	0.000220568
AH-315-G08	0.014135846	0.265924043	0.068703008	0.086315789	0.000848896	0.004507797	0.010583524	0.121823956	0.112707756	1.272203947	0.099282297	0.247469636
AH-315-G09	0.020083324	12.79341837	3.179371353	5.302793149	0.019465341	0.002195872	0.002806897	0.002680478	0.057000208	0.914643328	0.111270811	10.37326442
AH-315-G10	0.000683148	0.460002872	0.071586549	0.048909953	0	0.000117021	0.000618174	0.000926077	0.000554308	0.079045362	0.029297717	0.061732896
AH-315-G11	0.105375038	0.378873	0.070304976	0.052659176	0.003141235	0.006380913	0.312001303	0.003357872	0.004599514	1.209604066	0.078651685	0.231921636
AH-315-G14	0.310810811	4.772727273	0.914285714	0.24	0.016129032	0.018518519	0	0.034482759	0.118421053	0.5	0.522727273	0.288461538
AH-315-G19	0.002049572	0.014431473	0.007077856	0.002689585	0.001924394	3.74E-05	0.000131886	0	7.10E-05	0.012241803	0.001103043	0.005833398
AH-315-G20	1.827175374	7.150436613	2.079588336	105.1426072	0.098932109	0.008068102	0	0.000236588	0.021245223	0.376807155	0.240760954	18.7799182
AH-315-I02	0.039059864	5.989187996	0.046562314	24.18679612	0.005010961	0.005136898	0.003196044	0.001386963	0.012190671	0.045224886	0.018408776	0.025392084
AH-315-I05	0.000867743	0.808286467	0.105224298	0.056335161	0	0.002146234	0.00279187	0.014284557	0.001964583	7.114973711	0.957926959	1.834106379
AH-315-I07	0.016238928	12.39877769	3.068907563	4.632436975	0.012469504	0.000311236	0.001096091	0.000289771	0.051968156	0.924969988	0.079831933	9.865869425
AH-315-I11	0.027294621	2.434630963	0.387128713	0.288415842	0	0	0.001291433	0	0.001215911	8.609264498	0.572007201	1.050647372
AH-315-I18	0.028026178	0.354940346	0.03047267	0.023031423	0.001550295	6.85E-05	0.000401832	6.37E-05	0.029510004	0.902099287	0.077634011	0.138632163
AH-315-I19	3.22679701	1.253288201	0.744316109	0.833617021	0.009334248	0.000472813	0.001295097	0.003374908	0.001642404	0.59787234	0.33655706	0.50507365
AH-315-I20	12.44974434	3.836486486	0.878687259	0.084918919	0.019093287	0.67017017	0.688954172	0.760111836	0.066050261	1.291602317	0.207125307	0.271101871
AH-315-J02	0.019390819	12.81327561	3.165804989	5.166412698	0.027137737	0.002939447	0.002346446	0.003940887	0.06299081	0.905668934	0.13015873	10.75042735
AH-315-J04	0.003788836	1.198491929	0.382510013	0.418691589	0.000452216	0.000346141	0	0.000161134	0	0.072930574	0.003398471	0.008986341
AH-315-J08	0	0.391065831	0.143349754	0.110344828	0	0	0	0	0	0.105295567	0	0.019893899
AH-315-J10	0.311235002	1.137994293	4.978090967	4.41838565	0.00115724	0	0	0	0	0.027065983	0.002445985	0.003449465
AH-315-J11	0.040414246	2.882009346	0.020026702	0.033831776	0.004069943	0	0.000406339	0	0.001639613	0.009345794	0.002124044	0.00790798
AH-315-J14	0.013610039	0.237094156	0.04122449	0.056214286	0	0.000132275	0	0	0.000125313	0	0	0
AH-315-J15	0.018432659	13.01939901	3.155648536	5.821841004	0.019435821	0.005113901	0.003638348	0.00634829	0.059898701	0.91138673	0.126283758	11.10846476
AH-315-J17	14.81217264	4.634513742	1.063122924	0.10248062	0.029132283	1.052828022	0.976407145	1.020449078	0.103971168	1.756506091	0.2068358	0.321407275
AH-315-J19	3.192619015	7.961813567	8.544307469	10.41055838	0.041264123	0.000376011	0.075700728	0.005076142	0.735328168	2.529550399	3.396400554	4.664193674
AH-315-J21	0.045084558	0.187666135	0.040183793	0.040438596	0	0	0	0	0	0.060045948	0.003987241	0.008434548
AH-315-J23	1.390638759	2.973855092	1.29538131	1.252882206	0.002506266	0.583402952	0.315898442	0.642122548	0.34604054	8.051288937	2.767372978	5.800077116
AH-315-K02	0.146514936	1.41528286	0.763909774	1.075108359	0.003695196	0.015709208	0.008884103	0.026369168	0.04513606	0.489274657	0.14719955	0.321743272
AH-315-K03	8.08E-05	0.559790732	0.03275678	0.033901345	0	0.000276809	0.004874244	0.019431988	0.001101408	2.319346573	0.167142275	0.235138554
AH-315-K04	0.001027474	0.155935387	0.136576151	0.000727273	0.016422287	0.770431589	0	0.322542035	0.446889952	0.000177096	0.029752066	0.00228862
AH-315-K05	1.479065131	6.093237705	1.803629977	88.36516393	0.061210999	0.007437766	0	0	0.01553063	0.324502342	0.182563338	15.63461538
AH-315-K08	0.011274131	0.210324675	0.021061224	0.036628571	0	0	0	0	0.000100251	0.004183673	0.003636364	0.001318681
AH-315-K11	0.046389673	3.999067164	0.738059701	0.655970149	0.000722195	0.000138198	0.000648929	0.001415337	0.152723226	0.347414712	0.851424695	2.329219288
AH-315-K14	0.262569832	0.888522092	4.205586592	13.64603352	0.367994233	2.003103662	0.042749575	0.000385282	63.97314515	4.270151636	1.471305231	4.17877095
AH-315-K15	0.020720721	12.13393939	3.082666667	5.082666667	0.028172043	0	0.00173913	0	0.061520468	0.911190476	0.099393939	10.16205128
AH-315-K16	0	0.015151515	0	0	0	0	0	0	0	0	0	0
AH-315-K17	0.000588296	0.404958678	0.65728919	0.455928297	0	0.000331958	0	0	0.000359413	0.002789464	0.003259225	0.009849306
AH-315-K18	0.001201201	0	0.005714286	0.014222222	0	0.001646091	0	0.001532567	0.002339181	0	0.004040404	0
AH-315-K20	0.000900901	5.313636364	7.605873016	9.235111111	0.002508961	0	0	0.000383142	0.000877193	0.918650794	1.072222222	0.228632479
AH-315-K21	0.03483759	3.036358424	0.503604194	0.36646789	0.000147973	0.000254842	0.001944555	0.000316356	0.001307742	10.36537516	0.786697248	1.357004234
AH-315-K22	0	1.334975369	0.283603096	0.150246305	0	0	0	0	0.001037075	0.906579873	0.066278549	0.090185676
AH-315-K23	0.073342065	0.514517421	0.332913782	0.175066079	0.006110558	0.006200033	0.008427504	0.038128513	0.093670299	0.235210824	0.13856628	0.27007794
AH-315-L02	0	0.015151515	0	0	0	0	0	0	0	0	0	0
AH-315-L03	0	0.136363636	0	0	0	0	0	0	0	0	0	0
AH-315-L07	0.000113084	3.032616965	0.470472206	0.223305439	0.000269942	0.000542383	0.002183009	0.003751262	0.001321295	5.12709205	0.79707113	1.333279691
AH-315-L13	0.000503609	1.579474873	0.203549246	0.106335404	0.000200361	0.000805153	0.002565487	0.006318269	0.001689005	2.44609583	0.655279503	1.372193024
AH-315-L15	0.00116067	1.949665365	0.19491674	0.123435583	0	0.000454442	0	0	0.000322893	0.000438212	0.003346347	0.000943841
AH-315-L17	0.464864865	2.072727273	1.28	0.452	1.232258065	0.118518519	0.069565217	0.082758621	0.028070175	0.135714286	0.109090909	0.892307692
AH-315-L21	1.465539263	6.383313284	1.878800972	94.77973535	0.092383682	0.00763145	0	0	0.019036248	0.348568728	0.16291459	16.22786099
AH-315-L23	1.324324324	13.90909091	2.257142857	1.966666667	0	0	0	0.011494253	2.479532164	71.67857143	11.87878788	20.38461538
AH-315-M02	0.000212811	7.03686471	30.71046119	19.78614173	0.011176022	0	0	0	0.000276281	1.511529809	0.030780243	0.171411266
AH-315-M05	0.002499882	0.368277011	0.054101222	0.049703316	0	0.004007498	0.000227635	0.001263766	0.001040997	0.058401895	0.016024116	0.031682105
AH-315-M07	0.004035021	0.717349552	0.160885312	0.178366197	0.000272603	0.001564945	0	0.000291404	0.000296516	0.000905433	0.005633803	0.009534128
AH-315-M10	0.075626085	4.127814846	0.824508519	0.783119266	0.000295946	0.000169895	0	0	0.221873491	0.397280472	0.847372811	2.494001411
AH-315-M14	0	0	0	0	0	0	0	0	0	0	0	0
AH-315-M16	0.003332099	5.21388543	0.89667319	1.014520548	0.000883783	0	0	0	0.000961307	7.608121331	0.709838107	1.088514226
AH-315-M18	0.017199017	12.3125	3.282467532	7.032727273	0.023460411	0	0	0	0.072567783	0.926136364	0.090909091	9.912587413
AH-315-M20	0.017038778	0.004023151	0.027684117	0.025031056	0	0.013227513	0.001620308	0.002463054	0.011223711	0.011535049	0.01863354	0.02173913
AH-315-M22	0.484966216	0.663352273	2.494464286	3.76425	0.034072581	0.111805556	0.025815217	0.044612069	0.20997807	0.219196429	0.700568182	1.61875
AH-315-N03	0	0.527218291	0.151411463	0.19508982	0	0	0	0	0	0.009195894	0	0.007369876
AH-315-N07	0.000110314	0.004730983	0.002332362	0.002204082	0	0.000151172	0	0.000281492	0.000143215	0.003644315	0.000742115	0.008163265
AH-315-N14	0	0	0	0	0	0	0	0	0	0	0	0
AH-315-N15	0	0.213068182	0.078571429	0.1425	0	0	0	0	0	0.040178571	0	0.038461538
AH-315-N22	0.018942019	12.77719503	3.191514042	5.222564103	0.021367521	0.001820196	0.002508361	0.00066313	0.061853351	0.924526862	0.130924631	10.78566732
AH-315-O08	0.75582479	1.551724138	0.050246305	0.003793103	0	0	0	0	0.011191773	0.351600985	0.068965517	0.116710875
AH-315-O10	0	0.059090909	0.102857143	0.012	0	0.059259259	0	0	0	0.107142857	0	0
AH-315-O14	0.040540541	0.159090909	0.235714286	0	0	0	0	1.129310345	0.004385965	0	0	0
AH-315-O15	0.006591958	0.010840108	0.033372048	0.013929539	0.120377655	0.001304828	0.002474373	0.001775535	0.002472305	0.001548587	0.001970929	0.016885553
AH-315-O17	0	0.184343434	0.063492063	0.046666667	0	0	0	1.107279693	0.003898635	0	0	0
AH-315-O20	1.242014742	1.029183884	2.902597403	2.81625	0.002565982	0.001473064	0.000494071	0.003526646	0.116925837	0.557021104	1.016012397	0.276660839
AH-315-P02	1.50365991	4.658775253	5.433333333	0.771180556	0.006384409	0.001157407	0.006642512	0.028496169	0.04209308	5.396825397	2.668244949	1.620726496
AH-315-P05	0.010173967	0.124477534	0.228817734	0.262241379	0.004727475	0.000957854	0.000374813	0.000297265	0.001915709	0.005747126	0.004440961	0.003757737
AH-315-P07	0.001801802	0.214795009	0.045938375	0.051921569	0.00113852	0	0.000170503	0	0.000343997	0.370728291	0.094117647	0.155354449
AH-315-P10	0.013513514	0.079545455	0.114285714	0	0	0	0	1.672413793	0	0	0	0
AH-315-P11	0.020155749	13.94770801	3.396610169	5.892542373	0.020913067	0	0.001473839	0	0.05813262	0.987590799	0.115562404	11.59973924
AH-315-P13	0.184035731	1.526194145	0.83940678	1.258432203	0.000683434	0.004237288	0.001381724	0.002922268	0.043079096	0.501740315	0.156201849	0.315189048
AH-315-P14	0.237513514	8.823363636	0.872685714	0.91384	0.014064516	0.001185185	0.002608696	0.003310345	0.655438596	16.41571429	2.862909091	5.457846154
AH-315-P15	0.003716216	0.356747159	0.105803571	0.157625	0	0.002083333	0	0	0.002960526	0.046763393	0.01875	0.035817308
AH-315-P19	0.02438786	7.420187408	1.045776285	1.177142857	0.000583328	0	0	0	0.000888297	5.364699044	0.446490219	0.78314091
AH-315-P20	0.155405405	2.325757576	2.897619048	0.073333333	1.053763441	0	0	0.074712644	0.192982456	0.333333333	0.401515152	1.608974359
average	1.908565036	3.049615213	1.859413716	6.633262558	0.063044317	0.352927742	0.19449356	0.149890671	0.706932962	1.780654113	0.972307108	2.613316418
median	0.018942019	1.41528286	0.248870351	0.184622871	0.000883783	0.000454442	0.000131886	0.000308801	0.002472305	0.324502342	0.077634011	0.171411266
