# Supplementary material for: Oceanic Crustal Fluid Single Cell Genomics Complements Metagenomic and Metatranscriptomic Surveys With Orders of Magnitude Less Sample Volume
Source: Front Microbiol. 2022 Jan 24;12:738231. doi: 10.3389/fmicb.2021.738231 (PMC8819061; doi:10.3389/fmicb.2021.738231)
Supplement: Supplementary Data Sheet 5 — RNA metatranscriptomic read recruitment statistics to 16S genes in the SAG library. [file Data_Sheet_5.CSV]

SAG + Contig with 16s Gene	Contig	Start	End		16s Gene Length	Number of Reads	Percent of total reads recruited to 16s rRNA genes
AH-315-E17_NODE_9	AH-315-E17_NODE_9	1	1413	+	1413	1452412	76.76020087
AH-315-D22_NODE_7	AH-315-D22_NODE_7	1	1517	+	1517	172519	9.117656074
AH-315-B13_NODE_3	AH-315-B13_NODE_3	1	1409	+	1409	59924	3.166992752
AH-315-J15_NODE_6	AH-315-J15_NODE_6	1	1518	+	1518	34521	1.824440238
AH-315-G09_NODE_5	AH-315-G09_NODE_5	1	1518	+	1518	34026	1.79827941
AH-315-A15_NODE_3	AH-315-A15_NODE_3	1	759	+	759	29612	1.564998821
AH-315-F22_NODE_2	AH-315-F22_NODE_2	1	1480	+	1480	29181	1.542220404
AH-315-K02_NODE_6	AH-315-K02_NODE_6	1	1478	+	1478	25613	1.353651047
AH-315-B10_NODE_14	AH-315-B10_NODE_14	1	1478	+	1478	21622	1.142726074
AH-315-D06_NODE_30	AH-315-D06_NODE_30	1	1483	+	1483	12377	0.654126382
AH-315-P05_NODE_34	AH-315-P05_NODE_34	1	1190	+	1190	10302	0.544462308
AH-315-G19_NODE_38	AH-315-G19_NODE_38	1	1233	+	1233	5212	0.275455013
AH-315-I18_NODE_18	AH-315-I18_NODE_18	1	1425	+	1425	2762	0.145972131
AH-315-J02_NODE_1	AH-315-J02_NODE_1	1	1518	+	1518	1063	0.056179716
AH-315-G02_NODE_44	AH-315-G02_NODE_44	1	1518	+	1518	996	0.052638755
					Total Reads recruited to 16s rRNA genes	1892142
					Total Mapped pairs	1824774
					Total Reads (pairs X2)	3649548
					Percent of Reads mapped to 16s gene	51.84592722
					Number of Reads mapping to contigs with 16s genes	3391015
					Percent of Read mapping to Ribosomal Genes	92.91602686
