# Supplementary material for: Oceanic Crustal Fluid Single Cell Genomics Complements Metagenomic and Metatranscriptomic Surveys With Orders of Magnitude Less Sample Volume
Source: Front Microbiol. 2022 Jan 24;12:738231. doi: 10.3389/fmicb.2021.738231 (PMC8819061; doi:10.3389/fmicb.2021.738231)
Supplement: Supplementary Data Sheet 6 — Gene cluster statistics resulting from Anvio Pangenomics workflow. [file Data_Sheet_6.CSV]

Dataset	Cumulative Length (BP)	Number of CDS	#Gene-Clusters	#NS Gene Clusters	# Singleton gene-clusters	% singletons
SAGs	42504108	41293	30725	5788	24937	81.16192026
HQ MAGs	26586103	26113	21016	2671	18345	87.29063571
LQ MAGs	31787280	37272	30371	3678	26693	87.88976326
All MAGs Combined	58373383	63239	46,686	7324	39362	84.31221351
							#Shared NS Clusters	% Total NS clusters shared	MAG unique NS clusters	SAG unique NS clusters	Fold increase in NS clusters with addition of SAG dataset
SAGs and All MAGs	100877491	104532	65,126	16838	48288	74.14550256	11251	66.81909966	3904	1683	2.299016931
SAGs and HQ MAGs	69090211	67406	43,605	11276	32329	74.14058021	7624	67.61262859	974	2679	4.221639835
Notes: NS = Non-singelton
